# Supplementary material for: Production and Excretion of Polyamines To Tolerate High Ammonia, a Case Study on Soil Ammonia-Oxidizing Archaeon “Candidatus Nitrosocosmicus agrestis”
Source: mSystems. 2021 Feb 16;6(1):e01003-20. doi: 10.1128/mSystems.01003-20 (PMC8573960; doi:10.1128/mSystems.01003-20)
Supplement: TABLE S1 [file msystems.01003-20-st001.xlsx]

## Sheet: TABLE_S1
Carbon metabolism	NCBI Accession number	Gene	EC number	Length (aa)	Product
	3-hydroxypropionate-4-hydroxybutyrate pathway
	KAA2281972.1	accB/pccB	6.2.1.2/3	514	acetyl-CoA/propionyl-CoA carboxylase
	KAA2281973.1	accC/pccC	6.2.1.2/3	503	acetyl-CoA/propionyl-CoA carboxylase
	KAA2281974.1	accA/pccA	6.2.1.2/3	170	biotin carboxyl carrier protein
	KAA2283664.1		1.1.1.-	316	succinate semialdehyde reductase
	KAA2282147.1	hpcs	6.2.1.-	704	3-hydroxypropionyl-CoA synthetase (ADP-forming)
	KAA2283044.1		4.2.1.116	266	3-hydroxypropionyl-coenzyme A dehydratase
	KAA2280229.1	mce	5.1.99.1	133	methylmalonyl-CoA/ethylmalonyl-CoA epimerase
	KAA2279867.1	mcm	5.4.99.2	563	methylmalonyl-CoA mutase
	KAA2279868.1	mcm	5.4.99.2	714	methylmalonyl-CoA mutase
	KAA2282447.1	hbcs	6.2.1.-	705	4-hydroxybutyryl-CoA synthetase (ADP-forming)
	KAA2280792.1	hbcd	4.2.1.120	510	4-hydroxybutyryl-CoA dehydratase/vinylacetyl-CoA-Delta-isomerase
	KAA2283044.1	cch	4.2.1.116	266	3-hydroxypropionyl-coenzyme A dehydratase
	KAA2282737.1		1.1.1.35	379	enoyl-CoA hydratase/3-hydroxyacyl-CoA dehydrogenase
	KAA2279655.1	phaAa	2.3.1.9	388	acetyl-CoA C-acetyltransferase
	KAA2279654.1	(phaAb)		122	hypothetical protein
	Tricarboxylic acid cycle (oxidative)
	KAA2279287.1	gltA	2.3.3.1	392	citrate synthase
	KAA2282083.1	aco	4.2.1.3	774	aconitate hydratase
	KAA2283667.1	icd	1.1.1.42	320	isocitrate dehydrogenase
	KAA2280758.1	(o)orA	1.2.7.11	675	2-oxoglutarate ferredoxin oxidoreductase subunit alpha
	KAA2280759.1	(o)orB	1.2.7.11	321	2-oxoglutarate ferredoxin oxidoreductase subunit beta
	KAA2280843.1	sucD	6.2.1.5	302	succinyl-CoA synthetase alpha subunit
	KAA2280804.1	sucC	6.2.1.5	370	succinyl-CoA synthetase beta subunit
	KAA2279098.1	sdhA	1.3.5.1	572	succinate dehydrogenase / fumarate reductase flavoprotein subunit
	KAA2279099.1	sdhB	1.3.5.1	258	succinate dehydrogenase / fumarate reductase iron-sulfur subunit
	KAA2279113.1	sdhC	1.3.5.1	143	succinate dehydrogenase / fumarate reductase cytochrome b subunit
	KAA2279114.1	sdhD	1.3.5.1	106	succinate dehydrogenase / fumarate reductase membrane anchor subunit
	KAA2282722.1	(fumC)	4.3.1.1	461	aspartate ammonia-lyase
	KAA2281979.1	mdh	1.1.1.37	305	malate dehydrogenase
	Other genes putatively involved in pyruvate and glyoxylate metabolism
	KAA2283442.1	ytsJ	1.1.1.38	407	malate dehydrogenase (oxaloacetate-decarboxylating)
	KAA2282772.1		(1.1.1.95)	344	lactate dehydrogenase-like 2-hydroxyacid dehydrogenase
	KAA2281137.1	citE	4.1.3.34	293	citrate lyase subunit beta/citryl-CoA lyase
	KAA2278748.1	pox	1.2.5.1/1.2.3.3	612	pyruvate dehydrogenase (quinone)/pyruvate oxidase
	KAA2282435.1	acyP	3.6.1.7	95	acylphosphatase
	KAA2278947.1		4.1.3.30	279	methylisocitrate lyase
	KAA2282431.1			377	phosphoglycolate phosphatase-like HAD superfamily hydrolase
	KAA2281129.1		1.1.1.31	302	3-hydroxyisobutyrate dehydrogenase
	Carbon fixation
	KAA2279836.1	β-CA	4.2.1.1	164	carbonic anhydrase
	KAA2281433.1	γ-CA	4.2.1.1	294	carbon dioxide concentrating mechanism protein CcmM
	KAA2283646.1	γ-CA	4.2.1.1	170	carbonic anhydrase/acetyltransferase-like protein (isoleucine patch superfamily)
	Gluconeogenesis
	KAA2280786.1	pckA	4.1.1.49	520	phosphoenolpyruvate carboxykinase (ATP)
	KAA2279729.1	eno	4.2.1.11	416	enolase
	KAA2282797.1	apgM	5.4.2.12	422	2,3-bisphosphoglycerate-independent phosphoglycerate mutase
	KAA2283071.1	(gpmB)	5.4.2.12	210	probable phosphoglycerate mutase
	KAA2280081.1	pgk	2.7.2.3	401	phosphoglycerate kinase
	KAA2280837.1	gap	1.2.1.59	349	glyceraldehyde-3-phosphate dehydrogenase (NAD(P))
	KAA2282759.1	tpiA	5.3.1.1	224	triosephosphate isomerase
	KAA2282758.1	fbp	3.1.3.11	361	fructose 1,6-bisphosphate aldolase/phosphatase
	KAA2280677.1	pgi	(5.3.1.9)	350	Oxalate decarboxylase/archaeal phosphoglucose isomerase, cupin superfamily
	Nonoxidative pentose-phosphate pathway
	KAA2283608.1	rpiA	5.3.1.6	240	ribose 5-phosphate isomerase A
	KAA2282139.1	tktC	2.2.1.1	314	transketolase
	KAA2282140.1	tal	2.2.1.2	221	transaldolase
	KAA2283781.1	prs	2.7.6.1	299	ribose-phosphate pyrophosphokinase
	Mevalonate pathway
	KAA2280333.1	hcs	2.3.3.10	465	hydroxymethylglutaryl-CoA synthase
	KAA2282453.1	mvaA	1.1.1.88	428	hydroxymethylglutaryl-CoA reductase
	KAA2279731.1	mvk	2.7.1.36	342	mevalonate kinase
	KAA2279732.1		2.7.4.26	274	isopentenyl phosphate kinase
Energy metabolism	NCBI Accession number	Gene	EC number	Length (aa)	Product
	ammonia oxidation
	KAA2280761.1	amoX		112	hypothetical protein
	KAA2280760.1	amoA	1.14.99.39	216	methane/ammonia monooxygenase subunit A
	KAA2280833.1	amoB	1.14.99.39	182	methane/ammonia monooxygenase subunit B
	KAA2282938.1	amoC		187	methane/ammonia monooxygenase subunit C
	KAA2282414.1	amoC		187	methane/ammonia monooxygenase subunit C
	KAA2282423.1	amoC		187	methane/ammonia monooxygenase subunit C
	Urease
	KAA2283847.1	UreH		309	urease accessory protein
	KAA2283848.1	UreG		218	urease accessory protein
	KAA2283849.1	UreF		244	urease accessory protein
	KAA2283850.1	UreE		195	urease accessory protein
	KAA2283853.1	UreC	3.5.1.5	575	urease subunit alpha
	KAA2283854.1	UreB	3.5.1.5	125	urease subunit beta
	KAA2283855.1	UreA	3.5.1.5	100	urease subunit gamma
	Complex I
	KAA2279738.1	nuoA	1.6.5.3	402	NADH-quinone oxidoreductase subunit A
	KAA2279739.1	nuoB	1.6.5.3	171	NADH-quinone oxidoreductase subunit B
	KAA2279740.1	nuoC	1.6.5.3	190	NADH-quinone oxidoreductase subunit C
	KAA2279741.1	nuoD	1.6.5.3	386	NADH-quinone oxidoreductase subunit D
	KAA2279742.1	nuoH	1.6.5.3	433	NADH-quinone oxidoreductase subunit H
	KAA2279743.1	nuoI	1.6.5.3	166	NADH-quinone oxidoreductase subunit I
	KAA2279744.1	nuoJ	1.6.5.3	173	NADH-quinone oxidoreductase subunit J
	KAA2279745.1	nuoK	1.6.5.3	100	NADH-quinone oxidoreductase subunit K
	KAA2279746.1	nuoM	1.6.5.3	604	NADH-quinone oxidoreductase subunit M
	KAA2279747.1	nuoL	1.6.5.3	699	NADH-quinone oxidoreductase subunit L
	KAA2279748.1	nuoN	1.6.5.3	499	NADH-quinone oxidoreductase subunit N
	Complex II
	KAA2279098.1	sdhA	1.3.5.1	572	succinate dehydrogenase / fumarate reductase flavoprotein subunit
	KAA2279099.1	sdhB	1.3.5.1	258	succinate dehydrogenase / fumarate reductase iron-sulfur subunit
	KAA2279113.1	sdhC	1.3.5.1	143	succinate dehydrogenase / fumarate reductase cytochrome b subunit
	KAA2279114.1	sdhD	1.3.5.1	106	succinate dehydrogenase / fumarate reductase membrane anchor subunit
	Complex III
	KAA2283309.1	petC	1.10.2.2	204	ubiquinol-cytochrome c reductase iron-sulfur subunit
	Complex IV
	KAA2283070.1			91	heme/copper-type cytochrome/quinol oxidase subunit 2
	KAA2283069.1	coxB		319	heme/copper-type cytochrome/quinol oxidase subunit 2/plastocyanin
	KAA2283068.1	coxA	1.9.3.1	510	cytochrome c oxidase subunit 1
	KAA2283067.1			175	plastocyanin
	KAA2280345.1	ctaA		159	cytochrome c oxidase assembly protein subunit 15
	KAA2283066.1	ctaA		144	cytochrome c oxidase assembly protein subunit 15
	Complex V
	KAA2280269.1		3.6.3.14	672	V/A-type H+-transporting ATPase subunit I
	KAA2280226.1		3.6.3.14	111	vacuolar-type H+-ATPase subunit H
	KAA2280225.1		3.6.3.14	221	V/A-type H+-transporting ATPase subunit D
	KAA2280224.1		3.6.3.14	467	V/A-type H+-transporting ATPase subunit B
	KAA2280223.1		3.6.3.14	588	V/A-type H+-transporting ATPase subunit A
	KAA2280222.1		3.6.3.14	111	V/A-type H+-transporting ATPase subunit F
	KAA2280221.1		3.6.3.14	357	V/A-type H+-transporting ATPase subunit C
	KAA2280220.1		3.6.3.14	186	vacuolar-type H+-ATPase subunit E/Vma4
	KAA2280268.1		3.6.3.14	89	V/A-type H+-transporting ATPase subunit K
Transporters	NCBI Accession number	Family	TCID	Length (aa)	Annotation	Explanation
	Channels
	1.A.1 The Voltage-gated Ion Channel (VIC) Superfamily
	KAA2282124.1	pfam07885	1.A.1.17.1	304	voltage-gated potassium channel	The archaeal voltage-regulated K channel, KvAP
	KAA2281116.1	pfam00520	1.A.1.14.2	263	voltage-gated sodium channel	Voltage-gated Na+ channel, NavPZ
	1.A.8 The Major Intrinsic Protein (MIP) Family
	KAA2280488.1	pfam00230	1.A.8.8.10	56	glycerol uptake facilitator-like aquaporin	Water and urea transporting aquaporin
		pfam00230	1.A.8.10.2	119	glycerol uptake facilitator-like aquaporin	Tonoplast intrinsic protein-a (transports water, urea, glycerol and gases (CO2 and NH3)
	KAA2280487.1	pfam00230	1.A.8.10.3	86	glycerol uptake facilitator-like aquaporin	Tonoplast intrinsic protein 1.1 (permeable to water and H2O2)
	KAA2283137.1	pfam00230	1.A.8.10.9	238	aquaporin Z	Aquaporin TIP1-2
	KAA2283538.1	pfam00230	1.A.8.12.1	230	aquaporin Z	Nodulin-26 aquaporin and glycerol facilitator, NIP. Transports NH3 5-fold better than water in Hg2+-sensitive fashion.
	KAA2282950.1	pfam00230	1.A.8.12.1	229	aquaporin Z
	1.A.11 The Ammonia Channel Transporter (Amt) Family
	KAA2283789.1	pfam00909	1.A.11.1.7	409	Amt family ammonium transporter	The ammonium transporter channel, AmtA
	1.A.28 The Urea Transporter (UT) family
	KAA2283857.1	pfam03253	1.A.28.1.4	378	urea transporter	The Urea transporter channel protein
	1.A.35 The CorA Metal Ion Transporter (MIT) family
	KAA2282793.1	pfam01544	1.A.35.3.2	341	magnesium transporter	Magnesium transport protein, CorA
	KAA2281412.1	pfam01544	1.A.35.3.2	329	magnesium transporter
	KAA2280435.1	pfam01544	1.A.35.3.2	335	magnesium transporter
	KAA2279245.1	pfam01544	1.A.35.3.3	328	magnesium transporter	Putative metal ion transporter YfjQ
	1.A.43 The Camphor Resistance or Fluoride Channel (Fluc) Family
	KAA2280447.1	pfam02537	1.A.43.1.4	125	CrcB protein	These proteins mediate fluoride resistance
	1.E.43 The Putative 3-4 TMS Transglycosylase-associated Holin (T-A Hol) Family
	KAA2283416.1	pfam06271	1.E.43.3.1	181	uncharacterized RDD family membrane protein YckC	RDD family protein
	Electrochemical potential-driven transporters
	2.A.1.2 The Drug:H+ Antiporter-1 (12 Spanner) (DHA1) Family
	KAA2283000.1	pfam07690	2.A.1.2.109	414	MFS family permease	It has been suggested that it could be a citrate efflux porter
	2.A.1.3 The Drug:H+ Antiporter-2 (14 Spanner) (DHA2) Family
	KAA2283126.1	pfam07690	2.A.1.3.15	80	MFS family permease	Rifamycin:H+ antiporter
	KAA2283125.1	pfam07690	2.A.1.3.16	332	MFS family permease	The Me2+·tetracycline:2H+ antiporter (Me2+ = Co2+, Mg2+, Mn2+) (also probably a Na+ or K+:2H+ antiporter)
	KAA2283231.1	pfam07690	2.A.1.3.50	482	MFS family permease	Multidrug resistance protein 3 (Multidrug-efflux transporter 3)
	KAA2283577.1	pfam07690	2.A.1.3.64	545	MFS family permease	Uptake permease for cholate (steroid) metabolites
	KAA2281604.1	pfam07690	2.A.1.3.64	548	MFS family permease
	KAA2278867.1	pfam07690	2.A.1.3.64	540	MFS family permease
	KAA2283192.1	pfam07690	2.A.1.3.64	504	MFS family permease
	KAA2281097.1	pfam07690	2.A.1.3.64	533	MFS family permease
	KAA2279714.1	pfam07690	2.A.1.3.70	477	EmrB/QacA subfamily drug resistance transporter	May function in aromatic compound detoxification.
	2.A.1.46 Uncharacterized Major Facilitator-5 (UMF5) Family
	KAA2283662.1	pfam07690	2.A.1.46.8	402	MFS family permease	Probable MDR pumps.
	KAA2283653.1	pfam07690	2.A.1.46.8	392	MFS family permease
	KAA2283003.1	pfam07690	2.A.1.46.8	389	MFS family permease
	2.A.1.54 Unknown (Archaeal/Bacterial) Major Facilitator-9 (UMF9) Family
	KAA2283028.1	pfam07690	2.A.1.54.1	430	MFS family permease	The archaeal uptake permease
	2.A.1.59 Unidentified Major Facilitator-10 (UMF10) Family
	KAA2283726.1	pfam07690	2.A.1.59.2	405	MFS family permease	Possible drug exporters.
	2.A.4 The Cation Diffusion Facilitator (CDF) Family
	KAA2283563.1	pfam01545	2.A.4.1.1	342	cobalt-zinc-cadmium efflux system protein	Cd2+, Zn2+, Co2+ efflux permease (also binds Cu2+ and Ni2+)
	KAA2283794.1	pfam01545	2.A.4.1.1	336	cobalt-zinc-cadmium efflux system protein
	KAA2282953.1	pfam01545	2.A.4.5.5	131	cation diffusion facilitator family transporter	Metal tolerance protein 11, MTP11, of 298 aas and 5 TMSs. In Citrus sinensis, expression is induced by Zn2+ in leaves
		pfam01545	2.A.4.6.1	134	divalent metal cation (Fe/Co/Zn/Cd) transporter	CDF transporter, ZnT9
		COG0053	2.A.4.6.1	185	divalent metal cation (Fe/Co/Zn/Cd) transporter
	KAA2282916.1	pfam01545	2.A.4.6.1	315	cation diffusion facilitator family transporter
	KAA2283409.1	pfam01545	2.A.4.7.1	539	cation diffusion facilitator family transporter	Zn2+/Cd2+/Hg2+/Fe2+:H+ antiporter, YiiP or FieF
	KAA2283227.1	pfam01545	2.A.4.7.10	368	cation diffusion facilitator family transporter	Cobalt/zinc resistance protein B, CzrB
	2.A.5 The Zinc (Zn2+)-Iron (Fe2+) Permease (ZIP) Family
	KAA2282198.1	pfam02535	2.A.5.5.5	467	zinc transporter ZupT	Zinc transporter ZupT
	KAA2278876.1	COG0428	2.A.5.5.6	257	ZIP family zinc transporter	Transports zinc as well as cadmium, cobalt, copper, manganese and nickel.
	2.A.7.3 The 10 TMS Drug/Metabolite Exporter (DME) Family
	KAA2280205.1	pfam00892	2.A.7.3.22	385	drug/metabolite transporter (DMT)-like permease	Probably exports amino acids and/or other metabolites
	KAA2281230.1	pfam00892	2.A.7.3.22	322	drug/metabolite transporter (DMT)-like permease
	KAA2281595.1	pfam00892	2.A.7.3.28	352	drug/metabolite transporter (DMT)-like permease
	KAA2283562.1	pfam00892	2.A.7.3.80	283	drug/metabolite transporter (DMT)-like permease	Co2+/Ni2+ efflux porter
	2.A.7.26 The 4 TMS Small Multidrug Resistance-3 (SMR3) Family
	KAA2283004.1	pfam02694	2.A.7.26.2	106	small multidrug resistance family-3 protein	No functional data are available for any of its homologues.
	KAA2282894.1	pfam02694	2.A.7.26.3	122	small multidrug resistance family-3 protein
	KAA2283655.1	pfam02694	2.A.7.26.4	109	small multidrug resistance family-3 protein
	KAA2283654.1	pfam02694	2.A.7.26.4	109	small multidrug resistance family-3 protein
	KAA2283005.1	pfam02694	2.A.7.26.4	123	small multidrug resistance family-3 protein
	KAA2282895.1	pfam02694	2.A.7.26.4	125	small multidrug resistance family-3 protein
	2.A.19 The Ca2+:Cation Antiporter (CaCA) Family
	KAA2282922.1	pfam01699	2.A.19.2.1	366	Ca2+:H+ antiporter	Ca2+ (in) + [nH+ or nNa+ (out)] ⇌ Ca2+ (out) + [nH+ or nNa+] (in)
	KAA2281943.1	pfam01699	2.A.19.10.1	347	cation:H+ antiporter
	2.A.20 The Inorganic Phosphate Transporter (Pit) Family
	KAA2280443.1	pfam01384	2.A.20.1.4	334	PiT family inorganic phosphate transporter	Probable low-affinity inorganic phosphate transporter; HPO42- (out) + [nH+ or Na+] (out) → HPO42- (in) + [nH+ or Na+] (in)
	2.A.21 The Solute:Sodium Symporter (SSS) Family
	KAA2283858.1	pfam00474	2.A.21.6.2	783	SSS family transporter	The major transporter for high-affinity urea transport; solute (out) + nNa+ (out) → solute (in) + nNa+ (in)
	2.A.37 The Monovalent Cation:Proton Antiporter-2 (CPA2) Family
	KAA2278948.1	pfam00999	2.A.37.1.5	396	CPA2 family monovalent cation:H+ antiporter-2	M+ (in) + nH+ (out) ⇌ M+ (out) + nH+ (in).
	KAA2283077.1	pfam00999	2.A.37.2.3	393	CPA2 family monovalent cation:H+ antiporter-2
	KAA2283240.1	pfam00999	2.A.37.2.3	404	CPA2 family monovalent cation:H+ antiporter-2
	KAA2281629.1	pfam00999	2.A.37.2.7	400	CPA2 family monovalent cation:H+ antiporter-2
	KAA2283484.1	pfam00999	2.A.37.2.7	405	Kef-type K+ transport system membrane component KefB
	2.A.38 The K+ Transporter (Trk) Family
	KAA2280349.1	pfam02386	2.A.38.1.4	636	trk system potassium uptake protein TrkH	Two component K+ transporter, K+ (out) + H+ (out) ⇌ K+ (in) + H+ (in)
	2.A.39 The Nucleobase:Cation Symporter-1 (NCS1) Family
	KAA2283843.1	pfam02133	2.A.39.1.2	449	putative hydroxymethylpyrimidine transporter CytX	The putative hydroxymethylpyrimidine transporter, CytX; Nucleobase or Vitamin (out) + H+ (out) → Nucleobase or Vitamin (in) + H+ (in)
	2.A.45 The Arsenite-Antimonite (ArsB) Efflux Family
	KAA2281612.1	pfam03600	2.A.45.2.2	480	Na+/H+ antiporter NhaD/arsenite permease-like protein	Arsenite or Antimonite (in) →Arsenite or Antimonite (out)
	KAA2282883.1	pfam03600	2.A.45.2.2	462	Na+/H+ antiporter NhaD/arsenite permease-like protein
	2.A.47 The Divalent Anion:Na+ Symporter (DASS) Family
	KAA2283503.1	pfam00939	2.A.47.1.11	123	di/tricarboxylate transporter	The Na+ (or Li+):dicarboxylate (2:1) symporter, SdcS, transports succinate, malate and fumarate with similar affiinities; Anion2- (out) + nM+ [Na+ or H+] (out) → Anion2- (in) + nM+ (in)
	KAA2283501.1	pfam00939	2.A.47.1.11	57	di/tricarboxylate transporter
	KAA2283502.1	COG0471	2.A.47.1.13	61	di/tricarboxylate transporter	The Na+-coupled dicarboxylate (succinate; malate; fumarate) transporter, SdcL; ; Anion2- (out) + nM+ [Na+ or H+] (out) → Anion2-
	KAA2282036.1	pfam00939	2.A.47.1.13	528	sodium-dependent dicarboxylate transporter 2/3/5
	2.A.55 The Metal Ion (Mn2+-iron) Transporter (Nramp) Family
	KAA2282929.1	pfam01566	2.A.55.3.7	427	manganese transport protein	H+-stimulated, divalent metal cation uptake system
	2.A.66 The Multidrug/Oligosaccharidyl-lipid/Polysaccharide (MOP) Flippase Superfamily
	KAA2279353.1	pfam14667	2.A.66.12.9	833	O-antigen/teichoic acid export membrane protein/polysaccharide pyruvyl transferase WcaK-like protein
	2.A.89 The Vacuolar Iron Transporter (VIT) Family
	KAA2282038.1	pfam01988	2.A.89.1.3	232	VIT1/CCC1 family predicted Fe2+/Mn2+ transporter	Transport Fe2+
	KAA2282999.1	pfam01988	2.A.89.3.9	227	VIT1/CCC1 family predicted Fe2+/Mn2+ transporter
	2.A.95 The 6TMS Neutral Amino Acid Transporter (NAAT) Family
	KAA2281254.1	pfam01914	2.A.95.1.6	220	multiple antibiotic resistance protein	May be a peptide uptake system
	KAA2283150.1	pfam01914	2.A.95.1.6	206	multiple antibiotic resistance protein
	2.A.102 The Putative 4-Toluene Sulfonate Uptake Permease (TSUP) Family
	KAA2282657.1	pfam01925	2.A.102.4.1	261	hypothetical protein	Sulfur-based compound transport
	2.A.108 The Iron/Lead Transporter (ILT) Family
	KAA2283884.1	pfam03239	2.A.108.2.1	694	high-affinity iron transporter	The lead (Pb2+) uptake porter, PbrT
	KAA2283108.1	pfam03239	2.A.108.2.1	795	high-affinity iron transporter
	2.A.123 The Sweet; PQ-loop; Saliva; MtN3 (Sweet) Family
	KAA2281250.1	pfam03083	2.A.123.2.12	93	MtN3 and saliva related transmembrane protein	sugars (in) ⇌ sugars (out)
	Primary active transporters
	3.A.1.1: The Carbohydrate Uptake Transporter-1 (CUT1) Family
	KAA2280356.1	pfam00528	3.A.1.1.7	289	ABC-type sugar transport system permease subunit	Maltose/trehalose porter
	KAA2280355.1	pfam13416	3.A.1.1.7	452	multiple sugar transport system substrate-binding protein
	KAA2280354.1	pfam00005		368	multiple sugar transport system ATP-binding protein	The maltose, maltotriose, mannotetraose (MalE1)/maltose, maltotriose, trehalose (MalE2) porter
	KAA2280357.1	pfam00528	3.A.1.1.41	281	ABC-type glycerol-3-phosphate transport system permease component
	3.A.1.4 The Hydrophobic Amino Acid Uptake Transporter (HAAT) Family
	KAA2280232.1	pfam01094	3.A.1.4.13	725	ABC-type branched-subunit amino acid transport system substrate-binding protein	ABC amino acid transport systems, of unknown specificity, but homologous to the LIV system of hydrophobic amino acid transport,
	3.A.1.5 The Peptide/Opine/Nickel Uptake Transporter (PepT) Family
	KAA2282733.1	pfam00496	3.A.1.5.1	814	peptide/nickel transport system substrate-binding protein	Oligopeptide porter It transports substrate peptides of 2-5 amino acids with highest affinity for tripeptides. Also transports δ-aminolevulinic acid (ALA).
	KAA2282206.1	pfam00005		315	peptide/nickel transport system ATP-binding protein
	KAA2282731.1	pfam00528	3.A.1.5.2	492	peptide/nickel transport system permease protein	Dipeptide porter. Also transports δ-aminolevulinic acid (ALA) and heme
	KAA2282419.1	pfam00005		325	peptide/nickel transport system ATP-binding protein
	KAA2282732.1	pfam00528	3.A.1.5.20	354	peptide/nickel transport system permease protein	5-6 amino acyl oligopeptide transporter AppA-F
	3.A.1.6 The Sulfate/Tungstate Uptake Transporter (SulT) Family
	KAA2281098.1	pfam00528	3.A.1.6.8	276	molybdate/tungstate transport system permease protein	Molybdate/tungstate transport system, ModABC (WtpABC)
	KAA2280482.1	pfam13531	3.A.1.6.8	342	molybdate/tungstate transport system substrate-binding protein
	3.A.1.7 The Phosphate Uptake Transporter (PhoT) Family
	KAA2279644.1	pfam00528	3.A.1.7.1	306	phosphate transport system permease protein	Phosphate porter, PhoSPstABC.
	KAA2279657.1	pfam00528	3.A.1.7.1	333	phosphate transport system permease protein
	KAA2279645.1	pfam12849	3.A.1.7.1	366	phosphate ABC transporter phosphate-binding protein
	KAA2279643.1	pfam00005		306	phosphate transport system ATP-binding protein
	3.A.1.14: The Iron Chelate Uptake Transporter (FeCT) Family
	KAA2279557.1	pfam01497	3.A.1.14.17	313	iron complex transport system substrate-binding protein	Heme acquisition ABC uptake transporter, IsdDE
	3.A.1.15 Manganese/Zinc/Iron Chelate Uptake Transporter (MZT) Family
	KAA2283892.1	pfam00950	3.A.1.15.4	298	manganese/iron transport system permease protein/iron/zinc/copper transport system permease protein	Iron and manganese porter
	KAA2283846.1	pfam01297	3.A.1.15.10	338	ABC-type Zn uptake system ZnuABC Zn-binding protein ZnuA	The Mn2+/Zn2+ transporter MntABC
	KAA2283845.1	pfam00005		246	ABC-type Mn2+/Zn2+ transport system ATPase subunit
	KAA2282856.1	pfam00950	3.A.1.15.11	281	zinc transport system permease protein	The zinc uptake porter
	KAA2282857.1	pfam01297	3.A.1.15.11	319	zinc transport system substrate-binding protein
	KAA2282136.1	pfam00005		254	zinc transport system ATP-binding protein
	3.A.1.17 The Taurine Uptake Transporter (TauT) Family
	KAA2279840.1	pfam00528	3.A.1.17.2	274	NitT/TauT family transport system permease protein	Aromatic sulfonate porter
	KAA2279877.1	pfam00528	3.A.1.17.2	277	NitT/TauT family transport system permease protein
	KAA2279842.1	pfam13379	3.A.1.17.1	381	NitT/TauT family transport system substrate-binding protein	Taurine (2-aminoethane sulfonate) porter
	KAA2279552.1	pfam13379	3.A.1.17.1	389	NitT/TauT family transport system substrate-binding protein
	KAA2279843.1	pfam13379	3.A.1.17.4	397	NitT/TauT family transport system substrate-binding protein	The taurine uptake system, TauABC
	KAA2283363.1	pfam09084	3.A.1.17.4	339	NitT/TauT family transport system substrate-binding protein
	KAA2281557.1	pfam09084	3.A.1.17.12	342	NitT/TauT family transport system substrate-binding protein	Sulfonate and sulfonate ester uptake transporter, SsuABC
	KAA2279839.1	pfam00005		290	NitT/TauT family transport system ATP-binding protein
	KAA2279864.1	pfam00005		261	NitT/TauT family transport system ATP-binding protein
	3.A.1.103: The Lipopolysaccharide Exporter (LPSE) Family
	KAA2282715.1	pfam01061	3.A.1.103.7	244	ABC-2 type transport system permease protein	ABC-type polysaccharide/polyol phosphate export systems
	3.A.1.105 The Drug Exporter-1 (DrugE1) Family
	KAA2283333.1	pfam01061	3.A.1.105.3	283	ABC-2 type transport system permease protein	The 4A-4E-O-dideacetyl-chromomycin A3 (biosynthetic precursor of chromomycin) exporter (may also export chromomycin and mithramycin
	KAA2283206.1	pfam01061	3.A.1.105.21	271	ABC-type multidrug transport system permease subunit	The substrate in unknown.
	KAA2283832.1	pfam00005		308	ABC-2 type transport system ATP-binding protein
	KAA2283334.1	pfam00005		332	ABC-2 type transport system ATP-binding protein
	KAA2283207.1	pfam00005		342	ABC-2 type transport system ATP-binding protein
	3.A.1.122 The Macrolide Exporter (MacB) Family
	KAA2283612.1	pfam02687	3.A.1.122.27	422	putative ABC transport system permease protein	Function unknow, could be Macrolide exporter
	KAA2283571.1	pfam02687	3.A.1.122.27	417	putative ABC transport system permease protein
	KAA2281937.1	pfam02687	3.A.1.122.27	448	putative ABC transport system permease protein
	KAA2283666.1	pfam00005		231	putative ABC transport system ATP-binding protein
	KAA2283660.1	pfam00005		230	putative ABC transport system ATP-binding protein
	3.A.2 The H+- or Na+-translocating F-type, V-type and A-type ATPase (F-ATPase) Superfamily
	KAA2280223.1	KO:K02117	3.A.2.3.2	588	V/A-type H+-transporting ATPase subunit A	The A1A0-ATP synthase, can use Na+ or H+ to synthesize ATP
	KAA2280224.1	KO:K02118	3.A.2.3.2	467	V/A-type H+-transporting ATPase subunit B
	KAA2280221.1	KO:K02119	3.A.2.3.2	357	V/A-type H+-transporting ATPase subunit C
	KAA2280225.1	KO:K02120	3.A.2.3.2	221	V/A-type H+-transporting ATPase subunit D
	KAA2280222.1	KO:K02122	3.A.2.3.2	111	V/A-type H+-transporting ATPase subunit F
	KAA2280269.1	KO:K02123	3.A.2.3.2	672	V/A-type H+-transporting ATPase subunit I
	KAA2280268.1	KO:K02124	3.A.2.2.1	89	V/A-type H+-transporting ATPase subunit K	H+-translocating A-type ATPase
	3.A.3.5 The P-type ATPase (P-ATPase) Super Family
	KAA2282928.1	pfam00122	3.A.3.5.7	742	Cu+-exporting ATPase	Cu+-Ag+-ATPase (efflux), CopA; nMe1 (out) + mMe2 (in) + ATP → nMe1 (in) + mMe2 (out) + ADP + Pi.
	KAA2283579.1	pfam00122	3.A.3.5.15	743	Cu+-exporting ATPase	Copper sensitivity (uptake) ATPase; nMe1 (out) + mMe2 (in) + ATP → nMe1 (in) + mMe2 (out) + ADP + Pi.
	Incompletely characterized transport systems
	9.B.20 The Putative Mg2+ Transporter-C (MgtC) Family
	KAA2283392.1	pfam02308	9.B.20.1.5	156	putative Mg2+ transporter-C (MgtC) family protein	MgtC is required for optimal growth in Mg2+ deprived media
	9.B.27. The DedA or YdjX-Z (DedA) Family
	KAA2283787.1	pfam09335	9.B.27.1.5	243	membrane protein DedA with SNARE-associated domain	Maintain the membrane proton motive force.
	KAA2282824.1	pfam09335	9.B.27.2.5	218	membrane protein DedA with SNARE-associated domain
	KAA2280123.1	pfam09335	9.B.27.2.5	180	membrane protein DedA with SNARE-associated domain
	9.B.62 The Copper Resistance (CopD) Family
	KAA2281209.1	pfam05425	9.B.62.2.1	549	putative copper export protein	Copper resistance protein, CopC
	KAA2282498.1	pfam04234	9.B.62.2.2	143	methionine-rich copper-binding protein CopC	Copper resistance protein CopCD
	KAA2279604.1	pfam05425	9.B.62.2.3	491	putative copper export protein	Copper resistance D domain protein, CopD
	KAA2280450.1	pfam04234	9.B.62.2.4	257	methionine-rich copper-binding protein CopC	Copper resistance protein CopCD
	KAA2283341.1	pfam05425	9.B.62.5.1	166	uncharacterized membrane protein	Uncharacterized protein
	9.B.69 The Putative Cobalt Transporter (CbtAB) Family
	KAA2280455.1	pfam09489	9.B.69.1.1	72	hypothetical protein	The putative cobalt transporter CbtAB
	KAA2278941.1	pfam09489	9.B.69.1.1	72	hypothetical protein
	Uncharacterized transporters
		COG1757		48	Na+/H+ antiporter NhaC
	KAA2282783.1	COG0795		202	lipopolysaccharide export LptBFGC system permease protein LptF
	KAA2280257.1	COG0474		109	magnesium-transporting ATPase (P-type)
	KAA2282468.1	COG0530		118	Ca2+/Na+ antiporter
	KAA2280243.1	COG1178		70	ABC-type Fe3+ transport system permease subunit
	KAA2279362.1	COG3263		124	NhaP-type Na+/H+ and K+/H+ antiporter
	KAA2282088.1	COG0477		430	MFS family permease
	KAA2279879.1	COG2443		51	protein transport protein SEC61 subunit gamma-like protein
	KAA2281252.1	pfam06150		84	cation transport regulator
	KAA2282075.1	COG0474		105	magnesium-transporting ATPase (P-type)
	KAA2279237.1	COG5478		84	low affinity Fe/Cu permease
	KAA2278709.1	COG2978		114	p-aminobenzoyl-glutamate transporter AbgT
	KAA2283163.1	COG2978		80	p-aminobenzoyl-glutamate transporter AbgT
	KAA2283163.1	COG0628		80	predicted PurR-regulated permease PerM
	KAA2283194.1	COG0628		111	predicted PurR-regulated permease PerM
	KAA2283402.1	COG0628		111	predicted PurR-regulated permease PerM
	KAA2280257.1	pfam07690		109	magnesium-transporting ATPase (P-type)
	KAA2282952.1	pfam01545		165	divalent metal cation (Fe/Co/Zn/Cd) transporter
	KAA2281211.1	pfam04234		101	methionine-rich copper-binding protein CopC
	KAA2280456.1	pfam09490		241	hypothetical protein
Carbohydrate-active enzyme	NCBI Accession number	Family	CAZy TAX_ID	Length (aa)	Annotation
	Glycoside Hydrolases (GHs)
	KAA2283732.1	pfam00150	GH5(23-313)	341	hypothetical protein
	KAA2283428.1	pfam02156	GH26(141-355)	391	beta-mannanase
	KAA2283355.1	pfam09261	GH38(21-275)	922	alpha-mannosidase
	KAA2281088.1	pfam03200	GH63(33-475)	481	hypothetical protein
	KAA2281599.1	pfam01204	GH63(40-459)	466	hypothetical protein
	KAA2283552.1	pfam04041	GH130(9-321)	327	predicted GH43/DUF377 family glycosyl hydrolase
	GlycosylTransferases (GTs)
	KAA2278895.1	pfam04101	GT1	392	UDP:flavonoid glycosyltransferase YjiC (YdhE family)
	KAA2279346.1	pfam00535	GT2_Glycos_transf_2(5-168)	257	glycosyltransferase involved in cell wall biosynthesis
	KAA2282706.1	pfam00535	GT2_Glycos_transf_2(8-143)	293	glycosyltransferase involved in cell wall biosynthesis
	KAA2280370.1	pfam00535	GT2_Glycos_transf_2(12-137)	245	glycosyltransferase involved in cell wall biosynthesis
	KAA2283243.1	pfam00535	GT2_Glycos_transf_2(21-164)	407	dolichol-phosphate mannosyltransferase
	KAA2280049.1	pfam00535	GT2_Glycos_transf_2(28-199)	415	glycosyltransferase involved in cell wall biosynthesis
	KAA2279533.1	pfam00535	GT2_Glycos_transf_2(92-266)	492	hyaluronan synthase
	KAA2283425.1	pfam13641	GT2_Glyco_tranf_2_3(96-313)	440	cellulose synthase/poly-beta-1,6-N-acetylglucosamine synthase-like glycosyltransferase
	KAA2282745.1	pfam13632	GT2	462	hypothetical protein
	KAA2279556.1	pfam00535	GT2	279	dolichol-phosphate mannosyltransferase
	KAA2279352.1	pfam13439	GT4(182-328)	358	glycosyltransferase involved in cell wall biosynthesis
	KAA2281615.1	pfam00534	GT4(252-374)	459	glycosyltransferase involved in cell wall biosynthesis
	KAA2283553.1	pfam13439	GT4	442	glycosyltransferase involved in cell wall biosynthesis
	KAA2279751.1	pfam00534	GT4(233-352)	420	glycosyltransferase involved in cell wall biosynthesis
	KAA2280215.1	pfam09488	GT55(7-390)	400	mannosyl-3-phosphoglycerate synthase
	KAA2283210.1	pfam09488	GT55(7-391)	404	mannosyl-3-phosphoglycerate synthase
	KAA2283767.1	pfam02516	GT66(21-722)	948	dolichyl-diphosphooligosaccharide--protein glycosyltransferase
	KAA2283215.1	pfam13231	GT83(18-377)	552	hypothetical protein
	KAA2283217.1	pfam07995	GT83(111-386)	989	glucose/arabinose dehydrogenase
	Carbohydrate Esterases (CEs)
	KAA2280828.1	pfam00756	CE1(25-310)	329	enterochelin esterase-like enzyme
	KAA2283490.1	pfam01522	CE4(58-187)	339	peptidoglycan/xylan/chitin deacetylase (PgdA/CDA1 family)
	KAA2281184.1	pfam07859	CE10(119-355)	358	acetyl esterase/lipase
	KAA2282944.1	pfam02585	CE14(4-107)	232	LmbE family N-acetylglucosaminyl deacetylase
	KAA2279527.1	pfam02585	CE14	214	LmbE family N-acetylglucosaminyl deacetylase
	Auxiliary Activities (AAs)
	KAA2282074.1	pfam03358	AA6(7-206)	210	NAD(P)H dehydrogenase (quinone)
	Carbohydrate-Binding Modules (CBMs)
	KAA2283801.1	pfam00754	CBM32(109-224)+CBM32(274-389)	679	hypothetical protein
	NCBI Accession number	Gene	EC number	Length (aa)	Product
	Glutamate and glutamine synthesis
	KAA2282955.1	GS	6.3.1.2	488	glutamine synthetase
	KAA2283030.1	GS	6.3.1.2	492	glutamine synthetase
	KAA2282149.1	GDH	1.4.1.3	419	glutamate dehydrogenase/leucine dehydrogenase
	KAA2283144.1	GDH	1.4.1.3	450	glutamate dehydrogenase (NAD(P)+)
	Arginine synthesis
	KAA2280048.1	CPS	6.3.5.5	366	carbamoyl-phosphate synthase small subunit
	KAA2280047.1	CPS	6.3.5.5	1078	carbamoyl-phosphate synthase large subunit
	KAA2280789.1	OTC	2.1.3.3	320	ornithine carbamoyltransferase
	KAA2282756.1	ASS	6.3.4.5	395	argininosuccinate synthase
	KAA2279101.1	ASL	4.3.2.1	504	argininosuccinate lyase
	Polyamine metabolism
	KAA2281241.1	ADC	4.1.1.19	198	arginine decarboxylase
	KAA2282825.1	AUH	3.5.3.11	285	agmatinase
	KAA2279135.1	AUH	3.5.3.11	328	agmatinase
	KAA2283768.1	DHS	2.5.1.46	328	deoxyhypusine synthase
	KAA2283769.1	DHS	2.5.1.46	370	deoxyhypusine synthase
	KAA2282811.1	PA	2.6.1.-	398	Acetylornithine/succinyldiaminopimelate/putrescine aminotransferase
Nitrogen metabolism	NCBI Accession number	Gene	EC number	Length (aa)	Product
	Glutamate and glutamine synthesis
	KAA2282955.1	GS	6.3.1.2	488	glutamine synthetase
	KAA2283030.1	GS	6.3.1.2	492	glutamine synthetase
	KAA2282149.1	GDH	1.4.1.3	419	glutamate dehydrogenase/leucine dehydrogenase
	KAA2283144.1	GDH	1.4.1.3	450	glutamate dehydrogenase (NAD(P)+)
	Arginine synthesis
	KAA2280048.1	CPS	6.3.5.5	366	carbamoyl-phosphate synthase small subunit
	KAA2280047.1	CPS	6.3.5.5	1078	carbamoyl-phosphate synthase large subunit
	KAA2280789.1	OTC	2.1.3.3	320	ornithine carbamoyltransferase
	KAA2282756.1	ASS	6.3.4.5	395	argininosuccinate synthase
	KAA2279101.1	ASL	4.3.2.1	504	argininosuccinate lyase
	Polyamine metabolism
	KAA2281241.1	ADC	4.1.1.19	198	arginine decarboxylase
	KAA2282825.1	AUH	3.5.3.11	285	agmatinase
	KAA2279135.1	AUH	3.5.3.11	328	agmatinase
	KAA2283768.1	DHS	2.5.1.46	328	deoxyhypusine synthase
	KAA2283769.1	DHS	2.5.1.46	370	deoxyhypusine synthase
	KAA2282811.1	PA	2.6.1.-	398	Acetylornithine/succinyldiaminopimelate/putrescine aminotransferase
Polyamine metabolism and transport in Ensifer sp. SSB1	NCBI Accession number	Gene	EC number/TCDBID	Length (aa)	Product
	Polyamine uptake porter
	MBK5565309.1	potF	3.A.1.11,3.A.1.11.2	364	Required for the activity of the bacterial periplasmic transport system of putrescine
	MBK5565310.1	potA	3.A.1.11.2	380	Part of the ABC transporter complex potABCD involved in spermidine putrescine import. Responsible for energy coupling to the transport system
	MBK5565311.1	potH	3.A.1.11.2	303	ABC-type spermidine putrescine transport system, permease component I
	MBK5565312.1	potC	3.A.1.11.1,3.A.1.11.2	270	ABC-type spermidine putrescine transport system, permease component II
	MBK5566023.1	ydcV	3.A.1.11,3.A.1.11.1	271	ABC transporter permease
	MBK5566024.1	ydcU	3.A.1.11,3.A.1.11.1	316	spermidine putrescine
	MBK5566025.1	ydcT	3.A.1.11,3.A.1.11.1	332	Belongs to the ABC transporter superfamily
	MBK5566026.1	ydcS	3.A.1.11	386	Spermidine putrescine ABC transporter substrate-binding protein
	MBK5567113.1	potC	3.A.1.11.1,3.A.1.11.2	272	ABC-type spermidine putrescine transport system, permease component II
	MBK5567114.1	potB	3.A.1.11.1	288	Binding-protein-dependent transport system inner membrane component
	MBK5567115.1	potD	3.A.1.11.1	386	Bacterial extracellular solute-binding protein
	MBK5567116.1	PotA	3.A.1.11.1	344	Part of the ABC transporter complex potABCD involved in spermidine putrescine import. Responsible for energy coupling to the transport system
	MBK5567839.1	potC	3.A.1.11.1	276	Binding-protein-dependent transport system inner membrane component
	MBK5567840.1	potB	3.A.1.11.1	300	ABC-type spermidine putrescine transport system, permease component I
	MBK5567840.1	potA	3.A.1.11,3.A.1.11.1	364	Part of the ABC transporter complex PotABCD involved in spermidine putrescine import. Responsible for energy coupling to the transport system
	MBK5567842.1	potD	3.A.1.11.1	357	Required for the activity of the bacterial periplasmic transport system of putrescine
	MBK5568914.1	potD	3.A.1.11	346	Bacterial extracellular solute-binding protein
	MBK5568915.1	potB	3.A.1.11	293	Binding-protein-dependent transport system inner membrane component
	MBK5568916.1	potC	3.A.1.11	367	Binding-protein-dependent transport system inner membrane component
	MBK5568917.1	potA	3.A.1.11	362	Part of the ABC transporter complex PotABCD involved in spermidine putrescine import. Responsible for energy coupling to the transport system
	MBK5569092.1	potA	3.A.1.11.1	361	Part of the ABC transporter complex potABCD involved in spermidine putrescine import. Responsible for energy coupling to the transport system
	MBK5569093.1	potI	3.A.1.11.1	264	Binding-protein-dependent transport system inner membrane component
	MBK5569094.1	potB	3.A.1.11.1	328	Binding-protein-dependent transport system inner membrane component
	MBK5569095.1	potD	3.A.1.11.1	368	Bacterial extracellular solute-binding protein
	MBK5569286.1	potD	3.A.1.11	333	ABC transporter substrate-binding protein
	MBK5569287.1	potB	3.A.1.11	275	ABC-type spermidine putrescine transport system, permease component I
	MBK5569288.1	potC	3.A.1.11	259	ABC-type spermidine putrescine transport system, permease component II
	MBK5569289.1	potA	3.A.1.11	342	ABC transporter
	MBK5569854.1	potD	3.A.1.11.1	366	Bacterial extracellular solute-binding protein
	MBK5569855.1	potB	3.A.1.11.1	326	Binding-protein-dependent transport system inner membrane component
	MBK5569856.1	potC	3.A.1.11.1	263	Binding-protein-dependent transport system inner membrane component
	MBK5569857.1	potA	3.A.1.11.1	356	Part of the ABC transporter complex potABCD involved in spermidine putrescine import. Responsible for energy coupling to the transport system
	MBK5569880.1	potC	3.A.1.11	266	Binding-protein-dependent transport system inner membrane component
	MBK5569881.1	potB	3.A.1.11	284	Binding-protein-dependent transport system inner membrane component
	MBK5569882.1	PotA	3.A.1.11	345	Part of the ABC transporter complex potABCD involved in spermidine putrescine import. Responsible for energy coupling to the transport system
	MBK5569883.1	potD	3.A.1.11	359	Bacterial extracellular solute-binding protein
	MBK5570237.1	potD	3.A.1.11.1	394	Bacterial extracellular solute-binding protein
	MBK5570238.1	potA	3.A.1.11.1	356	Part of the ABC transporter complex PotABCD involved in spermidine putrescine import. Responsible for energy coupling to the transport system
	MBK5570239.1	potB	3.A.1.11.1	293	Binding-protein-dependent transport system inner membrane component
	MBK5570240.1	potC	3.A.1.11.1	284	Binding-protein-dependent transport system inner membrane component
	MBK5570375.1	potF	3.A.1.11.2	368	Required for the activity of the bacterial periplasmic transport system of putrescine
	MBK5570376.1	potA	3.A.1.11.2	355	Part of the ABC transporter complex PotABCD involved in spermidine putrescine import. Responsible for energy coupling to the transport system
	MBK5570377.1	potH	3.A.1.11.2	300	ABC-type spermidine putrescine transport system, permease component I
	MBK5570378.1	potC	3.A.1.11.1,3.A.1.11.2	264	Binding-protein-dependent transport system inner membrane component
	MBK5571323.1	potB	3.A.1.11	196	Binding-protein-dependent transport system inner membrane component
	MBK5571324.1	potD	3.A.1.11	369	Spermidine putrescine-binding periplasmic protein
	MBK5571325.1	potA	3.A.1.11	340	Part of the ABC transporter complex PotABCD involved in spermidine putrescine import. Responsible for energy coupling to the transport system
	MBK5571838.1	potD	3.A.1.11	302	Bacterial extracellular solute-binding protein
	MBK5571839.1	potB	3.A.1.11	255	Binding-protein-dependent transport system inner membrane component
	MBK5571107.1	potC	3.A.1.11	259	ABC-type spermidine putrescine transport system, permease component II
	MBK5571108.1	potB	3.A.1.11	80	Binding-protein-dependent transport system inner membrane component
	MBK5570617.1	potA	3.A.1.10	71	Part of the ABC transporter complex PotABCD involved in spermidine putrescine import. Responsible for energy coupling to the transport system
	MBK5571591.1	potA	3.A.1.11	357	Part of the ABC transporter complex PotABCD involved in spermidine putrescine import. Responsible for energy coupling to the transport system
	Polyamine exporter
	MBK5567254.1	mdtI	2.A.7.1,2.A.7.1.9	108	Small Multidrug Resistance protein
	MBK5567253.1	mdtJ	2.A.7.1.9	123	Small Multidrug Resistance protein
	Polyamine synthesis
	MBK5566223.1	yaaO	4.1.1.17,4.1.1.19	785	Orn/Lys/Arg decarboxylase, N-terminal domain
	MBK5570178.1	yaaO	4.1.1.19	908	Orn/Lys/Arg decarboxylase, C-terminal domain
	MBK5565953.1	speF	4.1.1.17,4.1.1.20	377	Belongs to the Orn Lys Arg decarboxylase class-II family
	MBK5569236.1	aacA4_1	4.1.1.17	168	Acetyltransferase (GNAT) family
	MBK5570373.1	speE	2.5.1.16	108	Catalyzes the irreversible transfer of a propylamine group from the amino donor S-adenosylmethioninamine (decarboxy- AdoMet) to putrescine (1,4-diaminobutane) to yield spermidine
	MBK5569065.1	MA20_16695	2.5.1.16	224	Spermidine synthase
	MBK5569707.1	speE	2.5.1.16	816	Spermidine synthase
	MBK5570088.1	hss	2.5.1.44	483	Homospermidine synthase
	MBK5570374.1	speB	3.5.3.11,3.5.3.7	317	Belongs to the arginase family
	MBK5569887.1	speB	3.5.3.11,3.5.3.17	353	Belongs to the arginase family
	MBK5566298.1	speB	3.5.3.11	320	Belongs to the arginase family
	MBK5569111.1		3.5.3.11	323	Arginase family
	MBK5570168.1	rocF	3.5.3.1,3.5.3.11	306	Belongs to the arginase family
	MBK5570307.1	rocF	3.5.3.1,3.5.3.11	307	Belongs to the arginase family
	MBK5565845.1		3.5.3.1,3.5.3.11	272	Belongs to the arginase family
	MBK5569021.1		3.5.3.1,3.5.3.11	270	Arginase family
	Polyamine degradation
	MBK5565813.1	spuC	2.6.1.113	455	Putrescine--pyruvate aminotransferase
	MBK5567825.1	spuC	2.6.1.113	451	Putrescine--pyruvate aminotransferase
	MBK5570346.1	spuC	2.6.1.113	470	Putrescine--pyruvate aminotransferase
	MBK5571712.1	patA	2.6.1.82	239	Putrescine aminotransferase
	MBK5566485.1	patA	2.6.1.82	248	Putrescine aminotransferase
	MBK5566022.1	patD	1.2.1.19	475	Gamma-aminobutyraldehyde dehydrogenase
	MBK5568725.1	puuA	6.3.1.11	455	Gamma-glutamylputrescine synthetase
	MBK5568726.1	puuB	1.4.3.-	320	Gamma-glutamylputrescine oxidoreductase
	MBK5566102.1	puuB	1.4.3.-	429	Gamma-glutamylputrescine oxidoreductase
	MBK5567830.1	puuC	1.2.1.99	492	NADP/NAD-dependent aldehyde dehydrogenase
	MBK5565934.1	puuD	3.5.1.94	252	Gamma-glutamyl-gamma-aminobutyrate hydrolase
	MBK5569867.1		1.2.1.19	448	Gamma aminobutyrate transaminase
	MBK5567992.1	Sad	1.2.1.16	466	Succinate semialdehyde dehydrogenase [NAD(P)+]
