# Supplementary material for: Production and Excretion of Polyamines To Tolerate High Ammonia, a Case Study on Soil Ammonia-Oxidizing Archaeon “Candidatus Nitrosocosmicus agrestis”
Source: mSystems. 2021 Feb 16;6(1):e01003-20. doi: 10.1128/mSystems.01003-20 (PMC8573960; doi:10.1128/mSystems.01003-20)
Supplement: TABLE S2 [file msystems.01003-20-st002.xlsx]

## Sheet: Sheet1
Target	Accession number	Primer	Sequence
16S rRNA		SS16S-1F	GCGCGAAACCTCTGCAATAG
		SS16S-1R	CCCAATAAACGTCCCGACCA
Ammonia monooxygenase subunit A	KAA2280760.1	amoA_F1	TGCTGGTAGCAGACCCATTG
		amoA_R1	GGCTCCTAACGCTACAGGAC
Ammonium transporter	KAA2283789.1	amt_F1	TCCCCTTTAGCGACTCCGTA
		amt_R1	ACCCAACTGAGCTAACCAGC
Carbamoylphosphate synthase large subunit	KAA2280047.1	CPSL_F1	AGATGGGTTGGTGTGCAACT
		CPSL_R1	TTTCGTAACTGCGCCTCCTT
Ornithine carbamoyltransferase	KAA2280789.1	OTC_F1	CCGACGTGGTGGTTACTGAT
		OTC_R1	CTCAGCTTCGCTCCAGACAA
Argininosuccinate synthase	KAA2282756.1	ASS_F1	GGTCATATCGTGTGGTGGGG
		ASS_R1	AACCCGATGGCAAGTCTCTG
Argininosuccinate lyase	KAA2279101.1	ASL_F1	AAGGTCTCGCAACGATCAGG
		ASL_R1	ACTGCTCCCACCTATTGCAC
Arginine decarboxylase.	KAA2281241.1	ADC_F1	GGCCAGACCGGTTGATGATA
		ADC_R1	ACAGTGGTCCATAAGCCATCC
Agmatinase	KAA2282825.1	AUH1_F1	GCTTTTGCACCTGGCGTATC
		AUH1_R1	ATCCATTCCCACAATGCCCA
	KAA2279135.1	AUH2_F1	CACTGGAACACCGGAACCTT
		AUH2_R1	GGCCAATGCGCCTTCTCTAT
Deoxyhypusine synthase.	KAA2283768.1	DHS1_F1	GTCGACTGGAAATCGAGGCA
		DHS1_R1	AACTTCGGATGGTGCTGCTT
	KAA2283769.1	DHS2_F1	TGGAGGTGTGCCCAAAAACT
		DHS2_R1	CCTGAAGTGTTGCCCCTGAT
Putrescine aminotransferase	KAA2282811.1	PA_F1	CATTGGGATGTGGAGCCTGA
		PA_R1	TTTCCCCACCTTGCTCGAAT
Glutamate dehydrogenase	KAA2282149.1	GDH1_F1	GGACCATACACTGACGTCCC
		GDH1_R1	TCCGTCCAAGAGATCCACCT
	KAA2283144.1	GDH2_F1	GACGAATGGGGTCCCGAAAA
		GDH2_R1	TCCAGGGCCTGTAGATGTGT
Glutamine synthetase	KAA2282955.1	GS1_F2	TTCGTTTTGGGGTCCAGAGG
		GS1_R2	ATTTCACACTGTCCAGCCGT
	KAA2283030.1	GS2_F1	TTCCTACGCCGAATTGAGCC
		GS2_R1	ACAGGTGCTTCGAATCCAGG
β-carbonic anhydrase	KAA2279836.1	CA_β_F1	GCATGTATGGACGCTCGACT
		CA_β_R1	TAGCAATTCCTCCGGCGTTT
γ-carbonic anhydrase-CamH	KAA2281433.1	CA_γ1_F1	AGAAAAGGTGCTAGTCGCCC
		CA_γ1_R1	CTACCCCGTCCTGCATGTTT
γ-carbonic anhydrase-Cam	KAA2283646.1	CA_γ2_F1	ATTCCGTAACGTTGCATGGC
		CA_γ2_R1	GCCACTATAGACCACTGCCC
putative polyamine exporter 2.A.7.3.28	KAA2281595.1	DME1_F1	GCTTTGGCGATTTGGAAGCA
		DME1_R1	AGGCCGGCAACAAACATAGA
Co2+/Ni2+ exporter 2.A.7.3.80	KAA2283562.1	DME2_F1	GTCACTAATCGGCGGAGCAA
		DME2_R1	ATCCGGCGAATCCACCTAGA
putative polyamine exporter 2.A.7.3.22	KAA2280205.1	DME3_F2	GGCTGCAGGGTCGATTTACT
		DME3_R2	AGCTTACTCCCGCAAGCATT
putative polyamine exporter 2.A.7.3.22	KAA2281230.1	DME4_F1	GGGACTGTTGACTTGGGGTG
		DME4_R1	CCCCCTGACCAACTAAGGGT
urea transporter	KAA2283857.1	UT_F1	ATGGCGCTAATAGGATCGGC
		UT_R1	CCCGTGCAAACCAATTCTGG
urease subunit alpha	KAA2283853.1	ureC_F1	GAAGACTGGGGAACTACCGC
		ureC_R1	ACGGTGAATGGCCTTGTAGG
